# Supplementary material for: Simulating Heterogeneous Tumor Cell Populations
Source: PLoS One. 2016 Dec 28;11(12):e0168984. doi: 10.1371/journal.pone.0168984 (PMC5193460; doi:10.1371/journal.pone.0168984)
Supplement: S1 Table — (TEX) [file pone.0168984.s016.tex]

\begin{table}[!ht]
    \label{S1_Table}
    \centering
    \caption{\emph{Viable} and \emph{hypoxic} cells surrounding vessels in 2D and 3D. Each scenario was simulated 10 times. In each 2D simulation, 10 vessels were randomly placed in the simulation area, so across simulations we had $10 \times 10 = 100$ candidate vessels to measure. Of these, 6 vessels were far enough from the edges and far enough from each other to provide undistorted measurement of the area and radius of \emph{viable} and \emph{hypoxic} cells about the vessel. Here the statistics describe a band of \emph{viable} cells having mean thickness $1.60$ about the vessel, and a band of \emph{hypoxic} cells having mean thickness of $3.87 - 1.60 = 2.27$ around the \emph{viable} ones. In each 3D simulation, 100 vessels were randomly placed in the simulation volume, so across simulations we had $10 \times 100 = 1000$ candidate vessels to measure. Of these, 16 vessels were far enough from the edges and far enough from each other to provide undistorted measurement of the volume and radius of \emph{viable} and \emph{hypoxic} cells about the vessel. Here the statistics describe a shell of \emph{viable} cells having mean thickness $0.00$ (absent) about the vessel, and a shell of \emph{hypoxic} cells having mean thickness of $1.43 - 0.00 = 1.43$ around the \emph{viable} ones; the absence of \emph{viable} cells and thinner accumulation of \emph{hypoxic} cells in the 3D case is most likely due to greater diffusion of $O_{2}$. In both the 2D and 3D cases, these low variance measures closely match our observation of simulation output and support the structural similarity of banding and shelling across respective simulations.}
    \begin{tabular}{lrllrrr}
        Dimension & $N_{vessels}$ & Measure & Admitted Cell Types & $\mu$ & $\sigma$ & $CV$ \\
        \hline
        2 & 6 & area & viable & 8.00 & 0.00 & 0.00 \\
        2 & 6 & area & viable or hypoxic & 47.00 & 3.03 & 0.06 \\
        2 & 6 & radius & viable & 1.60 & 0.00 & 0.00 \\
        2 & 6 & radius & viable or hypoxic & 3.87 & 0.12 & 0.03 \\
        \hline
        3 & 16 & volume & viable & 0.00 & 0.00 & 0.00 \\
        3 & 16 & volume & viable or hypoxic & 18.00 & 0.00 & 0.00 \\
        3 & 16 & radius & viable & 0.00 & 0.00 & 0.00 \\
        3 & 16 & radius & viable or hypoxic & 1.43 & 0.00 & 0.00 \\
    \end{tabular}
\end{table}
